# Supplementary material for: PI3-kinase deletion promotes myelodysplasia by dysregulating autophagy in hematopoietic stem cells
Source: Sci Adv. 2023 Feb 22;9(8):eade8222. doi: 10.1126/sciadv.ade8222 (PMC9946350; doi:10.1126/sciadv.ade8222)
Supplement: Supplementary file 2 — Tables S1 to S3 [file sciadv.ade8222_tables_s1_to_s3.zip]

Archive with 3 entries (3 files):
- sciadv.ade8222_table_s1.xlsx
- sciadv.ade8222_table_s2.xlsx
- sciadv.ade8222_table_s3.xlsx
