# Supplementary material for: PI3-kinase deletion promotes myelodysplasia by dysregulating autophagy in hematopoietic stem cells
Source: Sci Adv. 2023 Feb 22;9(8):eade8222. doi: 10.1126/sciadv.ade8222 (PMC9946350; doi:10.1126/sciadv.ade8222)
Supplement: Supplementary file 2 — Tables S1 to S3 [file sciadv.ade8222_tables_s1_to_s3.zip › sciadv.ade8222_table_s1.xlsx]

## Sheet: TKO vs WT HSCs_UPinTKO
Table S_. List of statistically significant gene sets from HSC RNAseq analysis
Gene sets enriched in TKO HSCs compared with WT HSCs	GS<br> follow link to MSigDB	SIZE	ES	NES	NOM p-val	FDR q-val
SCHUETZ_BREAST_CANCER_DUCTAL_INVASIVE_UP	SCHUETZ_BREAST_CANCER_DUCTAL_INVASIVE_UP	28	0.682973	1.89086	0	0.377353
BRCA1_DN.V1_DN	BRCA1_DN.V1_DN	15	0.752607	1.8665	0.0021692	0.0842064
AGUIRRE_PANCREATIC_CANCER_COPY_NUMBER_DN	AGUIRRE_PANCREATIC_CANCER_COPY_NUMBER_DN	15	0.733345	1.80447	0.00877193	0.50899
GARY_CD5_TARGETS_DN	GARY_CD5_TARGETS_DN	24	0.626373	1.75282	0.00977995	0.581799
DARWICHE_PAPILLOMA_RISK_LOW_UP	DARWICHE_PAPILLOMA_RISK_LOW_UP	16	0.683731	1.73667	0.012605	0.514323
BIDUS_METASTASIS_UP	BIDUS_METASTASIS_UP	17	0.680237	1.71409	0.0136674	0.514727
E2F3_UP.V1_UP	E2F3_UP.V1_UP	17	0.663724	1.70135	0.0280374	0.251457
HALLMARK_MTORC1_SIGNALING	HALLMARK_MTORC1_SIGNALING	17	0.65423	1.67506	0.0211765	0.0977482
CSR_EARLY_UP.V1_UP	CSR_EARLY_UP.V1_UP	15	0.715808	1.6525	0.021645	0.259832
REACTOME_GPCR_DOWNSTREAM_SIGNALING	REACTOME_GPCR_DOWNSTREAM_SIGNALING	80	0.475696	1.63787	0	0.359843
SHEDDEN_LUNG_CANCER_POOR_SURVIVAL_A6	SHEDDEN_LUNG_CANCER_POOR_SURVIVAL_A6	31	0.561429	1.6285	0.0131004	0.899992
REACTOME_G_ALPHA_I_SIGNALLING_EVENTS	REACTOME_G_ALPHA_I_SIGNALLING_EVENTS	17	0.632841	1.62245	0.028436	0.197297
REACTOME_PEPTIDE_LIGAND_BINDING_RECEPTORS	REACTOME_PEPTIDE_LIGAND_BINDING_RECEPTORS	15	0.660797	1.60614	0.0345622	0.147125
ZHOU_INFLAMMATORY_RESPONSE_FIMA_DN	ZHOU_INFLAMMATORY_RESPONSE_FIMA_DN	17	0.646497	1.59092	0.0342612	1
ZHENG_FOXP3_TARGETS_IN_THYMUS_UP	ZHENG_FOXP3_TARGETS_IN_THYMUS_UP	22	0.58953	1.57932	0.0359551	0.98322
REACTOME_SIGNALING_BY_GPCR	REACTOME_SIGNALING_BY_GPCR	97	0.440289	1.57767	0	0.140181
TURASHVILI_BREAST_DUCTAL_CARCINOMA_VS_DUCTAL_NORMAL_DN	TURASHVILI_BREAST_DUCTAL_CARCINOMA_VS_DUCTAL_NORMAL_DN	16	0.639033	1.57046	0.0391705	0.928824
P53_DN.V2_DN	P53_DN.V2_DN	15	0.631497	1.56826	0.0362812	0.445656
YAMAZAKI_TCEB3_TARGETS_DN	YAMAZAKI_TCEB3_TARGETS_DN	16	0.622976	1.56502	0.0337838	0.868931
MIKKELSEN_MEF_HCP_WITH_H3_UNMETHYLATED	MIKKELSEN_MEF_HCP_WITH_H3_UNMETHYLATED	17	0.623843	1.5638	0.0425532	0.79646
SENGUPTA_NASOPHARYNGEAL_CARCINOMA_WITH_LMP1_UP	SENGUPTA_NASOPHARYNGEAL_CARCINOMA_WITH_LMP1_UP	32	0.530238	1.56173	0.0289855	0.740677
MCBRYAN_PUBERTAL_BREAST_4_5WK_UP	MCBRYAN_PUBERTAL_BREAST_4_5WK_UP	17	0.615644	1.55735	0.0401891	0.707006
REACTOME_CLASS_A1_RHODOPSIN_LIKE_RECEPTORS	REACTOME_CLASS_A1_RHODOPSIN_LIKE_RECEPTORS	28	0.544867	1.55581	0.0337079	0.130913
SMID_BREAST_CANCER_LUMINAL_B_UP	SMID_BREAST_CANCER_LUMINAL_B_UP	15	0.636301	1.55244	0.0545851	0.678671
MARTINEZ_RB1_AND_TP53_TARGETS_UP	MARTINEZ_RB1_AND_TP53_TARGETS_UP	43	0.497613	1.5495	0.016129	0.646536
BILD_E2F3_ONCOGENIC_SIGNATURE	BILD_E2F3_ONCOGENIC_SIGNATURE	27	0.54818	1.54882	0.0371179	0.609227
RAF_UP.V1_UP	RAF_UP.V1_UP	18	0.588262	1.53388	0.0551724	0.410717
DIAZ_CHRONIC_MEYLOGENOUS_LEUKEMIA_UP	DIAZ_CHRONIC_MEYLOGENOUS_LEUKEMIA_UP	87	0.439887	1.53266	0.00475059	0.638887
HOLLMANN_APOPTOSIS_VIA_CD40_UP	HOLLMANN_APOPTOSIS_VIA_CD40_UP	18	0.598171	1.52677	0.0520607	0.627075
MARTINEZ_TP53_TARGETS_UP	MARTINEZ_TP53_TARGETS_UP	50	0.472058	1.52405	0.0252294	0.605505
PURBEY_TARGETS_OF_CTBP1_NOT_SATB1_DN	PURBEY_TARGETS_OF_CTBP1_NOT_SATB1_DN	35	0.518598	1.52391	0.022831	0.575798
RODWELL_AGING_KIDNEY_NO_BLOOD_UP	RODWELL_AGING_KIDNEY_NO_BLOOD_UP	19	0.581578	1.51296	0.0523918	0.589975
MARTINEZ_RB1_TARGETS_UP	MARTINEZ_RB1_TARGETS_UP	52	0.467426	1.50851	0.0232558	0.579659
TORCHIA_TARGETS_OF_EWSR1_FLI1_FUSION_UP	TORCHIA_TARGETS_OF_EWSR1_FLI1_FUSION_UP	24	0.533556	1.49289	0.0546697	0.608135
BROWNE_HCMV_INFECTION_20HR_UP	BROWNE_HCMV_INFECTION_20HR_UP	16	0.602207	1.47959	0.0563063	0.631287
CHICAS_RB1_TARGETS_CONFLUENT	CHICAS_RB1_TARGETS_CONFLUENT	52	0.460352	1.47814	0.0380711	0.612164

## Sheet: TKO vs WT HSCs_DOWNinTKO
Gene sets enriched in WT HSCs compared with TKO HSCs	GS<br> follow link to MSigDB	SIZE	ES	NES	NOM p-val	FDR q-val
ESC_V6.5_UP_LATE.V1_DN	ESC_V6.5_UP_LATE.V1_DN	23	-0.676844	-1.67098	0.00753296	0.301929
ZHANG_TLX_TARGETS_36HR_UP	ZHANG_TLX_TARGETS_36HR_UP	22	-0.642069	-1.65468	0.0124113	1
BRUINS_UVC_RESPONSE_VIA_TP53_GROUP_D	BRUINS_UVC_RESPONSE_VIA_TP53_GROUP_D	30	-0.586593	-1.62473	0.0107335	1
XU_GH1_AUTOCRINE_TARGETS_DN	XU_GH1_AUTOCRINE_TARGETS_DN	15	-0.640033	-1.52032	0.037702	1
WAKABAYASHI_ADIPOGENESIS_PPARG_BOUND_8D	WAKABAYASHI_ADIPOGENESIS_PPARG_BOUND_8D	72	-0.459182	-1.49984	0.0122164	1
VANOEVELEN_MYOGENESIS_SIN3A_TARGETS	VANOEVELEN_MYOGENESIS_SIN3A_TARGETS	17	-0.602121	-1.48566	0.0341727	1
MEISSNER_NPC_HCP_WITH_H3K4ME3_AND_H3K27ME3	MEISSNER_NPC_HCP_WITH_H3K4ME3_AND_H3K27ME3	15	-0.617889	-1.48221	0.0466786	1
E2F3_UP.V1_DN	E2F3_UP.V1_DN	16	-0.645856	-1.4655	0.0357815	1
MEL18_DN.V1_UP	MEL18_DN.V1_UP	16	-0.640544	-1.43343	0.0674157	1
NFE2L2.V2	NFE2L2.V2	45	-0.488591	-1.38595	0.0365385	1

## Sheet: Delta vs TKO HSCs_UPinDelta
Gene sets enriched in Delta KO HSCs compared with TKO HSCs	GS<br> follow link to MSigDB	SIZE	ES	NES	NOM p-val	FDR q-val
KEGG_SYSTEMIC_LUPUS_ERYTHEMATOSUS	KEGG_SYSTEMIC_LUPUS_ERYTHEMATOSUS	90	0.589056	2.07204	0	0.00236702
KAMIKUBO_MYELOID_CEBPA_NETWORK	KAMIKUBO_MYELOID_CEBPA_NETWORK	25	0.727932	1.98649	0	0.185451
HEIDENBLAD_AMPLICON_12P11_12_DN	HEIDENBLAD_AMPLICON_12P11_12_DN	21	0.754729	1.92204	0	0.237602
HALLMARK_G2M_CHECKPOINT	HALLMARK_G2M_CHECKPOINT	182	0.50204	1.90714	0	0.00130435
HALLMARK_MYC_TARGETS_V1	HALLMARK_MYC_TARGETS_V1	184	0.482297	1.8503	0	0.00182159
ZHAN_MULTIPLE_MYELOMA_PR_UP	ZHAN_MULTIPLE_MYELOMA_PR_UP	40	0.621724	1.83737	0.0035461	0.456326
AMUNDSON_GAMMA_RADIATION_RESPONSE	AMUNDSON_GAMMA_RADIATION_RESPONSE	37	0.611953	1.80785	0.003125	0.495209
WANG_IMMORTALIZED_BY_HOXA9_AND_MEIS1_UP	WANG_IMMORTALIZED_BY_HOXA9_AND_MEIS1_UP	28	0.649342	1.8031	0.003003	0.421757
SOTIRIOU_BREAST_CANCER_GRADE_1_VS_3_UP	SOTIRIOU_BREAST_CANCER_GRADE_1_VS_3_UP	133	0.491336	1.7964	0	0.380356
NIELSEN_SYNOVIAL_SARCOMA_UP	NIELSEN_SYNOVIAL_SARCOMA_UP	15	0.750039	1.79386	0.00498753	0.333874
HALLMARK_E2F_TARGETS	HALLMARK_E2F_TARGETS	191	0.464644	1.78899	0	0.00262946
CHYLA_CBFA2T3_TARGETS_UP	CHYLA_CBFA2T3_TARGETS_UP	340	0.442201	1.7837	0	0.328753
ROSTY_CERVICAL_CANCER_PROLIFERATION_CLUSTER	ROSTY_CERVICAL_CANCER_PROLIFERATION_CLUSTER	126	0.494471	1.77877	0	0.308388
MORI_LARGE_PRE_BII_LYMPHOCYTE_UP	MORI_LARGE_PRE_BII_LYMPHOCYTE_UP	81	0.517087	1.77144	0	0.299641
HUANG_FOXA2_TARGETS_UP	HUANG_FOXA2_TARGETS_UP	42	0.594553	1.76609	0.00621118	0.287728
WHITFIELD_CELL_CYCLE_LITERATURE	WHITFIELD_CELL_CYCLE_LITERATURE	44	0.573474	1.75054	0.00333333	0.309646
LIAN_NEUTROPHIL_GRANULE_CONSTITUENTS	LIAN_NEUTROPHIL_GRANULE_CONSTITUENTS	22	0.667925	1.73384	0.0110497	0.339084
MORI_IMMATURE_B_LYMPHOCYTE_DN	MORI_IMMATURE_B_LYMPHOCYTE_DN	87	0.510455	1.73187	0	0.320289
REACTOME_GLYCOLYSIS	REACTOME_GLYCOLYSIS	25	0.622174	1.71904	0.0147059	1
MAHAJAN_RESPONSE_TO_IL1A_UP	MAHAJAN_RESPONSE_TO_IL1A_UP	68	0.507788	1.7168	0	0.347963
VEGF_A_UP.V1_DN	VEGF_A_UP.V1_DN	165	0.446216	1.70044	0	0.033019
KANG_DOXORUBICIN_RESISTANCE_UP	KANG_DOXORUBICIN_RESISTANCE_UP	48	0.549218	1.68442	0	0.442246
MOOTHA_GLYCOLYSIS	MOOTHA_GLYCOLYSIS	20	0.634686	1.67039	0.00808625	0.470576
KEGG_LYSOSOME	KEGG_LYSOSOME	113	0.46223	1.6678	0	0.212477
KEGG_SPLICEOSOME	KEGG_SPLICEOSOME	107	0.463524	1.66092	0	0.151779
HALLMARK_MITOTIC_SPINDLE	HALLMARK_MITOTIC_SPINDLE	191	0.427921	1.65548	0	0.0117317
KEGG_SELENOAMINO_ACID_METABOLISM	KEGG_SELENOAMINO_ACID_METABOLISM	22	0.613458	1.64889	0.00948767	0.130645
DING_LUNG_CANCER_MUTATED_SIGNIFICANTLY	DING_LUNG_CANCER_MUTATED_SIGNIFICANTLY	20	0.648676	1.64511	0.0368272	0.554446
LY_AGING_MIDDLE_DN	LY_AGING_MIDDLE_DN	15	0.672808	1.639	0.0310078	0.557701
LEE_EARLY_T_LYMPHOCYTE_UP	LEE_EARLY_T_LYMPHOCYTE_UP	90	0.484067	1.63752	0	0.538268
GROSS_HYPOXIA_VIA_ELK3_ONLY_UP	GROSS_HYPOXIA_VIA_ELK3_ONLY_UP	31	0.579944	1.63661	0.0117302	0.516726
BCAT_GDS748_DN	BCAT_GDS748_DN	36	0.55755	1.63367	0.00367647	0.0506196
REACTOME_E2F_MEDIATED_REGULATION_OF_DNA_REPLICATION	REACTOME_E2F_MEDIATED_REGULATION_OF_DNA_REPLICATION	32	0.569849	1.62182	0.0209581	1
LY_AGING_OLD_DN	LY_AGING_OLD_DN	53	0.512182	1.62042	0.00684931	0.567639
PLASARI_TGFB1_SIGNALING_VIA_NFIC_10HR_DN	PLASARI_TGFB1_SIGNALING_VIA_NFIC_10HR_DN	24	0.595891	1.61759	0.0166205	0.55499
FARMER_BREAST_CANCER_CLUSTER_2	FARMER_BREAST_CANCER_CLUSTER_2	30	0.562609	1.61707	0.0184615	0.534914
OHGUCHI_LIVER_HNF4A_TARGETS_DN	OHGUCHI_LIVER_HNF4A_TARGETS_DN	93	0.464095	1.61685	0	0.514305
CHOW_RASSF1_TARGETS_UP	CHOW_RASSF1_TARGETS_UP	24	0.600079	1.61569	0.0115274	0.498968
MOLENAAR_TARGETS_OF_CCND1_AND_CDK4_DN	MOLENAAR_TARGETS_OF_CCND1_AND_CDK4_DN	44	0.519163	1.60722	0.0172414	0.514762
KAMMINGA_EZH2_TARGETS	KAMMINGA_EZH2_TARGETS	41	0.54012	1.60666	0.00643087	0.498451
SMID_BREAST_CANCER_LUMINAL_A_DN	SMID_BREAST_CANCER_LUMINAL_A_DN	16	0.662034	1.6054	0.0212202	0.48546
FOURNIER_ACINAR_DEVELOPMENT_LATE_DN	FOURNIER_ACINAR_DEVELOPMENT_LATE_DN	19	0.618896	1.6012	0.0248619	0.486007
REACTOME_AMINE_COMPOUND_SLC_TRANSPORTERS	REACTOME_AMINE_COMPOUND_SLC_TRANSPORTERS	23	0.604398	1.59309	0.0196629	1
HALLMARK_G2M_CHECKPOINT	HALLMARK_G2M_CHECKPOINT	182	0.411295	1.59257	0	0.115835
BYSTROEM_CORRELATED_WITH_IL5_UP	BYSTROEM_CORRELATED_WITH_IL5_UP	44	0.522048	1.59147	0.0192926	0.507828
WAKABAYASHI_ADIPOGENESIS_PPARG_BOUND_36HR	WAKABAYASHI_ADIPOGENESIS_PPARG_BOUND_36HR	27	0.567343	1.58839	0.0158228	0.504479
REACTOME_G0_AND_EARLY_G1	REACTOME_G0_AND_EARLY_G1	22	0.609146	1.58686	0.0324324	1
FLORIO_NEOCORTEX_BASAL_RADIAL_GLIA_DN	FLORIO_NEOCORTEX_BASAL_RADIAL_GLIA_DN	156	0.421415	1.58581	0	0.499506
KEGG_GLYCOLYSIS_GLUCONEOGENESIS	KEGG_GLYCOLYSIS_GLUCONEOGENESIS	42	0.517562	1.57662	0.00404858	0.228531
WEINMANN_ADAPTATION_TO_HYPOXIA_DN	WEINMANN_ADAPTATION_TO_HYPOXIA_DN	33	0.551228	1.57567	0.0160772	0.52658
SEKI_INFLAMMATORY_RESPONSE_LPS_UP	SEKI_INFLAMMATORY_RESPONSE_LPS_UP	64	0.486372	1.57483	0.00772201	0.513991
HERNANDEZ_ABERRANT_MITOSIS_BY_DOCETACEL_2NM_DN	HERNANDEZ_ABERRANT_MITOSIS_BY_DOCETACEL_2NM_DN	17	0.639808	1.5726	0.0230179	0.508841
PUJANA_BREAST_CANCER_WITH_BRCA1_MUTATED_UP	PUJANA_BREAST_CANCER_WITH_BRCA1_MUTATED_UP	55	0.489961	1.56781	0.00763359	0.513395
REACTOME_GLUCOSE_METABOLISM	REACTOME_GLUCOSE_METABOLISM	58	0.482223	1.56553	0.00865801	1
REICHERT_MITOSIS_LIN9_TARGETS	REICHERT_MITOSIS_LIN9_TARGETS	27	0.57411	1.56422	0.0138504	0.514253
WHITEFORD_PEDIATRIC_CANCER_MARKERS	WHITEFORD_PEDIATRIC_CANCER_MARKERS	104	0.451611	1.5619	0.00921659	0.510122
VILIMAS_NOTCH1_TARGETS_DN	VILIMAS_NOTCH1_TARGETS_DN	20	0.608588	1.55817	0.0368272	0.511218
WEST_ADRENOCORTICAL_TUMOR_MARKERS_UP	WEST_ADRENOCORTICAL_TUMOR_MARKERS_UP	18	0.641204	1.54935	0.0245232	0.532989
KEGG_OXIDATIVE_PHOSPHORYLATION	KEGG_OXIDATIVE_PHOSPHORYLATION	97	0.437819	1.54799	0.00191205	0.256162
PUJANA_XPRSS_INT_NETWORK	PUJANA_XPRSS_INT_NETWORK	158	0.423318	1.539	0	0.562641
MEISSNER_NPC_HCP_WITH_H3K27ME3	MEISSNER_NPC_HCP_WITH_H3K27ME3	39	0.517853	1.53768	0.0162866	0.555074
HALLMARK_SPERMATOGENESIS	HALLMARK_SPERMATOGENESIS	104	0.429684	1.53599	0.00395257	0.0336758
KEGG_GLUTATHIONE_METABOLISM	KEGG_GLUTATHIONE_METABOLISM	38	0.516495	1.53406	0.019305	0.247139
YU_MYC_TARGETS_UP	YU_MYC_TARGETS_UP	38	0.511636	1.53192	0.0164474	0.564216
KEGG_VASOPRESSIN_REGULATED_WATER_REABSORPTION	KEGG_VASOPRESSIN_REGULATED_WATER_REABSORPTION	39	0.50623	1.53055	0.0130112	0.224451
JOSEPH_RESPONSE_TO_SODIUM_BUTYRATE_UP	JOSEPH_RESPONSE_TO_SODIUM_BUTYRATE_UP	26	0.555865	1.52837	0.0294985	0.564612
FINETTI_BREAST_CANCER_KINOME_RED	FINETTI_BREAST_CANCER_KINOME_RED	16	0.631892	1.5277	0.0651558	0.554943
FISCHER_G2_M_CELL_CYCLE	FISCHER_G2_M_CELL_CYCLE	208	0.393462	1.52549	0	0.552569
YIH_RESPONSE_TO_ARSENITE_C1	YIH_RESPONSE_TO_ARSENITE_C1	21	0.584745	1.52034	0.0410557	0.561622
LEE_EARLY_T_LYMPHOCYTE_UP	LEE_EARLY_T_LYMPHOCYTE_UP	65.2611	0.532089	1.51568	0.0269113	0.544235
GROSS_HYPOXIA_VIA_ELK3_ONLY_UP	GROSS_HYPOXIA_VIA_ELK3_ONLY_UP	66.0808	0.531444	1.51148	0.027608	0.545416
LY_AGING_OLD_DN	LY_AGING_OLD_DN	66.9005	0.530798	1.50727	0.0283047	0.546596
PLASARI_TGFB1_SIGNALING_VIA_NFIC_10HR_DN	PLASARI_TGFB1_SIGNALING_VIA_NFIC_10HR_DN	67.7202	0.530152	1.50307	0.0290013	0.547777
FARMER_BREAST_CANCER_CLUSTER_2	FARMER_BREAST_CANCER_CLUSTER_2	68.5399	0.529506	1.49887	0.029698	0.548957
OHGUCHI_LIVER_HNF4A_TARGETS_DN	OHGUCHI_LIVER_HNF4A_TARGETS_DN	69.3596	0.52886	1.49466	0.0303947	0.550137
CHOW_RASSF1_TARGETS_UP	CHOW_RASSF1_TARGETS_UP	70.1793	0.528214	1.49046	0.0310914	0.551318
PIGF_UP.V1_UP	PIGF_UP.V1_UP	164	0.395145	1.48955	0.00367647	0.194164
HALLMARK_MTORC1_SIGNALING	HALLMARK_MTORC1_SIGNALING	192	0.387497	1.4881	0	0.0431749
HALLMARK_UNFOLDED_PROTEIN_RESPONSE	HALLMARK_UNFOLDED_PROTEIN_RESPONSE	104	0.417928	1.48671	0.0110294	0.0373086
MOLENAAR_TARGETS_OF_CCND1_AND_CDK4_DN	MOLENAAR_TARGETS_OF_CCND1_AND_CDK4_DN	70.999	0.527569	1.48626	0.0317881	0.552498
REACTOME_RECRUITMENT_OF_MITOTIC_CENTROSOME_PROTEINS_AND_COMPLEXES	REACTOME_RECRUITMENT_OF_MITOTIC_CENTROSOME_PROTEINS_AND_COMPLEXES	61	0.457473	1.48603	0.0116279	1
KAMMINGA_EZH2_TARGETS	KAMMINGA_EZH2_TARGETS	71.8187	0.526923	1.48206	0.0324847	0.553678
SMID_BREAST_CANCER_LUMINAL_A_DN	SMID_BREAST_CANCER_LUMINAL_A_DN	72.6384	0.526277	1.47785	0.0331814	0.554859
CSR_EARLY_UP.V1_UP	CSR_EARLY_UP.V1_UP	135	0.401299	1.47739	0.00566038	0.165401
KEGG_CELL_CYCLE	KEGG_CELL_CYCLE	117	0.407557	1.4738	0.0056391	0.322859
FOURNIER_ACINAR_DEVELOPMENT_LATE_DN	FOURNIER_ACINAR_DEVELOPMENT_LATE_DN	73.4581	0.525631	1.47365	0.0338781	0.556039
BYSTROEM_CORRELATED_WITH_IL5_UP	BYSTROEM_CORRELATED_WITH_IL5_UP	74.2778	0.524985	1.46945	0.0345748	0.55722
REACTOME_MITOTIC_PROMETAPHASE	REACTOME_MITOTIC_PROMETAPHASE	77	0.437185	1.46634	0.00398406	1
KEGG_GLYCOSAMINOGLYCAN_DEGRADATION	KEGG_GLYCOSAMINOGLYCAN_DEGRADATION	17	0.591316	1.46553	0.0447471	0.30858
WAKABAYASHI_ADIPOGENESIS_PPARG_BOUND_36HR	WAKABAYASHI_ADIPOGENESIS_PPARG_BOUND_36HR	75.0975	0.524339	1.46524	0.0352715	0.5584
HALLMARK_PROTEIN_SECRETION	HALLMARK_PROTEIN_SECRETION	88	0.422081	1.46461	0.00917431	0.0399646
FLORIO_NEOCORTEX_BASAL_RADIAL_GLIA_DN	FLORIO_NEOCORTEX_BASAL_RADIAL_GLIA_DN	75.9172	0.523694	1.46104	0.0359682	0.55958
KEGG_GALACTOSE_METABOLISM	KEGG_GALACTOSE_METABOLISM	23	0.54245	1.45944	0.0458015	0.294883
WEINMANN_ADAPTATION_TO_HYPOXIA_DN	WEINMANN_ADAPTATION_TO_HYPOXIA_DN	76.7369	0.523048	1.45684	0.0366648	0.560761
CSR_LATE_UP.V1_UP	CSR_LATE_UP.V1_UP	133	0.393792	1.45504	0.00581395	0.171066
SEKI_INFLAMMATORY_RESPONSE_LPS_UP	SEKI_INFLAMMATORY_RESPONSE_LPS_UP	77.5567	0.522402	1.45264	0.0373615	0.561941
REACTOME_CELL_CYCLE_MITOTIC	REACTOME_CELL_CYCLE_MITOTIC	289	0.37392	1.45095	0	1
HERNANDEZ_ABERRANT_MITOSIS_BY_DOCETACEL_2NM_DN	HERNANDEZ_ABERRANT_MITOSIS_BY_DOCETACEL_2NM_DN	78.3764	0.521756	1.44843	0.0380582	0.563121
PUJANA_BREAST_CANCER_WITH_BRCA1_MUTATED_UP	PUJANA_BREAST_CANCER_WITH_BRCA1_MUTATED_UP	79.1961	0.52111	1.44423	0.0387549	0.564302
REACTOME_MITOTIC_G2_G2_M_PHASES	REACTOME_MITOTIC_G2_G2_M_PHASES	75	0.434386	1.44376	0.0169492	1
REICHERT_MITOSIS_LIN9_TARGETS	REICHERT_MITOSIS_LIN9_TARGETS	80.0158	0.520464	1.44003	0.0394516	0.565482
KEGG_REGULATION_OF_AUTOPHAGY	KEGG_REGULATION_OF_AUTOPHAGY	18	0.560125	1.43984	0.0477941	0.319276
HUNSBERGER_EXERCISE_REGULATED_GENES	HUNSBERGER_EXERCISE_REGULATED_GENES	28	0.522206	1.43625	0.070122	0.645503
WHITEFORD_PEDIATRIC_CANCER_MARKERS	WHITEFORD_PEDIATRIC_CANCER_MARKERS	80.8355	0.519818	1.43582	0.0401482	0.566663
BROWNE_HCMV_INFECTION_10HR_UP	BROWNE_HCMV_INFECTION_10HR_UP	78	0.427837	1.43365	0.0179856	0.647762
ISHIDA_E2F_TARGETS	ISHIDA_E2F_TARGETS	50	0.45326	1.43348	0.0410959	0.640028
SIMBULAN_PARP1_TARGETS_DN	SIMBULAN_PARP1_TARGETS_DN	15	0.60596	1.43241	0.0841584	0.635995
KEGG_AMINOACYL_TRNA_BIOSYNTHESIS	KEGG_AMINOACYL_TRNA_BIOSYNTHESIS	40	0.477656	1.43167	0.0208333	0.312704
VILIMAS_NOTCH1_TARGETS_DN	VILIMAS_NOTCH1_TARGETS_DN	81.6552	0.519173	1.43162	0.0408449	0.567843
MISHRA_CARCINOMA_ASSOCIATED_FIBROBLAST_UP	MISHRA_CARCINOMA_ASSOCIATED_FIBROBLAST_UP	17	0.578665	1.42895	0.0718232	0.641938
BURTON_ADIPOGENESIS_3	BURTON_ADIPOGENESIS_3	97	0.412259	1.42791	0.0176211	0.638501
OLSSON_E2F3_TARGETS_DN	OLSSON_E2F3_TARGETS_DN	39	0.482737	1.42762	0.047138	0.631556
WEST_ADRENOCORTICAL_TUMOR_MARKERS_UP	WEST_ADRENOCORTICAL_TUMOR_MARKERS_UP	82.4749	0.518527	1.42742	0.0415416	0.569023
SILIGAN_BOUND_BY_EWS_FLT1_FUSION	SILIGAN_BOUND_BY_EWS_FLT1_FUSION	38	0.482674	1.42724	0.0470219	0.625453
KONG_E2F3_TARGETS	KONG_E2F3_TARGETS	91	0.416769	1.4266	0.0179372	0.620376
REACTOME_EXTRACELLULAR_MATRIX_ORGANIZATION	REACTOME_EXTRACELLULAR_MATRIX_ORGANIZATION	68	0.423106	1.42349	0.0255474	1
PUJANA_XPRSS_INT_NETWORK	PUJANA_XPRSS_INT_NETWORK	83.2946	0.517881	1.42322	0.0422383	0.570204
PUJANA_BRCA_CENTERED_NETWORK	PUJANA_BRCA_CENTERED_NETWORK	114	0.394516	1.42205	0.00990099	0.632148
HOFFMANN_LARGE_TO_SMALL_PRE_BII_LYMPHOCYTE_UP	HOFFMANN_LARGE_TO_SMALL_PRE_BII_LYMPHOCYTE_UP	153	0.383737	1.42136	0.0130719	0.627435
WU_APOPTOSIS_BY_CDKN1A_VIA_TP53	WU_APOPTOSIS_BY_CDKN1A_VIA_TP53	52	0.445958	1.41976	0.0442177	0.626102
KEGG_FC_GAMMA_R_MEDIATED_PHAGOCYTOSIS	KEGG_FC_GAMMA_R_MEDIATED_PHAGOCYTOSIS	86	0.412089	1.41968	0.0174081	0.318579
BURTON_ADIPOGENESIS_5	BURTON_ADIPOGENESIS_5	111	0.395283	1.41955	0.00526316	0.61965
POMEROY_MEDULLOBLASTOMA_DESMOPLASIC_VS_CLASSIC_UP	POMEROY_MEDULLOBLASTOMA_DESMOPLASIC_VS_CLASSIC_UP	51	0.455206	1.41908	0.0408922	0.614205
MEISSNER_NPC_HCP_WITH_H3K27ME3	MEISSNER_NPC_HCP_WITH_H3K27ME3	84.1143	0.517235	1.41901	0.042935	0.571384
LIU_VMYB_TARGETS_UP	LIU_VMYB_TARGETS_UP	106	0.402191	1.41858	0.0183486	0.609141
NAGY_TFTC_COMPONENTS_HUMAN	NAGY_TFTC_COMPONENTS_HUMAN	15	0.591061	1.41798	0.0955224	0.604403
SARRIO_EPITHELIAL_MESENCHYMAL_TRANSITION_UP	SARRIO_EPITHELIAL_MESENCHYMAL_TRANSITION_UP	157	0.378886	1.41766	0.00588235	0.598967
KEGG_HISTIDINE_METABOLISM	KEGG_HISTIDINE_METABOLISM	22	0.534155	1.41708	0.0643939	0.303521
HELLEBREKERS_SILENCED_DURING_TUMOR_ANGIOGENESIS	HELLEBREKERS_SILENCED_DURING_TUMOR_ANGIOGENESIS	68	0.43236	1.41579	0.025	0.599913
YU_MYC_TARGETS_UP	YU_MYC_TARGETS_UP	84.934	0.516589	1.41481	0.0436317	0.572564
CAMP_UP.V1_UP	CAMP_UP.V1_UP	168	0.367854	1.41175	0.00925926	0.215968
KEGG_PHOSPHATIDYLINOSITOL_SIGNALING_SYSTEM	KEGG_PHOSPHATIDYLINOSITOL_SIGNALING_SYSTEM	68	0.425607	1.40984	0.0308285	0.301183
TARTE_PLASMA_CELL_VS_B_LYMPHOCYTE_DN	TARTE_PLASMA_CELL_VS_B_LYMPHOCYTE_DN	34	0.491075	1.40664	0.0668605	0.628387
ODONNELL_TARGETS_OF_MYC_AND_TFRC_DN	ODONNELL_TARGETS_OF_MYC_AND_TFRC_DN	42	0.46207	1.40565	0.0548387	0.62596
RHODES_UNDIFFERENTIATED_CANCER	RHODES_UNDIFFERENTIATED_CANCER	65	0.422657	1.40485	0.0252708	0.622639
SCIAN_CELL_CYCLE_TARGETS_OF_TP53_AND_TP73_DN	SCIAN_CELL_CYCLE_TARGETS_OF_TP53_AND_TP73_DN	22	0.52698	1.40451	0.0700809	0.617551
RB_P130_DN.V1_DN	RB_P130_DN.V1_DN	104	0.394896	1.40352	0.0199637	0.198418
BENPORATH_PROLIFERATION	BENPORATH_PROLIFERATION	128	0.392146	1.40113	0.0139535	0.624531
HALLMARK_DNA_REPAIR	HALLMARK_DNA_REPAIR	129	0.382264	1.40065	0.0137255	0.0692456
ABRAMSON_INTERACT_WITH_AIRE	ABRAMSON_INTERACT_WITH_AIRE	39	0.464611	1.39913	0.0538721	0.62556
MEISSNER_BRAIN_HCP_WITH_H3_UNMETHYLATED	MEISSNER_BRAIN_HCP_WITH_H3_UNMETHYLATED	25	0.518725	1.39544	0.0814607	0.633084
IVANOVA_HEMATOPOIESIS_LATE_PROGENITOR	IVANOVA_HEMATOPOIESIS_LATE_PROGENITOR	467	0.336758	1.39173	0	0.640763
SCHLINGEMANN_SKIN_CARCINOGENESIS_TPA_UP	SCHLINGEMANN_SKIN_CARCINOGENESIS_TPA_UP	30	0.493164	1.39156	0.0660377	0.634921
BROWNE_HCMV_INFECTION_6HR_UP	BROWNE_HCMV_INFECTION_6HR_UP	54	0.4417	1.39013	0.0441177	0.634247
BURTON_ADIPOGENESIS_PEAK_AT_24HR	BURTON_ADIPOGENESIS_PEAK_AT_24HR	41	0.470883	1.39	0.0675241	0.628521
MALONEY_RESPONSE_TO_17AAG_DN	MALONEY_RESPONSE_TO_17AAG_DN	69	0.420849	1.38614	0.0392157	0.637492
EGUCHI_CELL_CYCLE_RB1_TARGETS	EGUCHI_CELL_CYCLE_RB1_TARGETS	23	0.528201	1.38381	0.0886427	0.641014
LI_PROSTATE_CANCER_EPIGENETIC	LI_PROSTATE_CANCER_EPIGENETIC	28	0.496219	1.37294	0.086262	0.677141
BROWNE_HCMV_INFECTION_2HR_DN	BROWNE_HCMV_INFECTION_2HR_DN	45	0.446883	1.37222	0.0609756	0.673177
KRAS.AMP.LUNG_UP.V1_DN	KRAS.AMP.LUNG_UP.V1_DN	85	0.390409	1.36963	0.0303605	0.242119
HALLMARK_PI3K_AKT_MTOR_SIGNALING	HALLMARK_PI3K_AKT_MTOR_SIGNALING	97	0.386818	1.36957	0.0249042	0.0863079
WEINMANN_ADAPTATION_TO_HYPOXIA_UP	WEINMANN_ADAPTATION_TO_HYPOXIA_UP	22	0.525515	1.36563	0.10574	0.693825
KYNG_DNA_DAMAGE_BY_UV	KYNG_DNA_DAMAGE_BY_UV	61	0.417116	1.3643	0.05	0.692647
IKEDA_MIR133_TARGETS_UP	IKEDA_MIR133_TARGETS_UP	41	0.453928	1.3635	0.0788643	0.6898
KUMAR_PATHOGEN_LOAD_BY_MACROPHAGES	KUMAR_PATHOGEN_LOAD_BY_MACROPHAGES	197	0.357776	1.36304	0	0.685322
HOSHIDA_LIVER_CANCER_SUBCLASS_S2	HOSHIDA_LIVER_CANCER_SUBCLASS_S2	108	0.381788	1.36243	0.0240385	0.682056
RB_P107_DN.V1_DN	RB_P107_DN.V1_DN	115	0.376344	1.35901	0.0209524	0.23839
CROMER_TUMORIGENESIS_UP	CROMER_TUMORIGENESIS_UP	44	0.448309	1.35696	0.0787671	0.698902
PUIFFE_INVASION_INHIBITED_BY_ASCITES_UP	PUIFFE_INVASION_INHIBITED_BY_ASCITES_UP	70	0.397722	1.35586	0.0423077	0.69738
GAUSSMANN_MLL_AF4_FUSION_TARGETS_E_DN	GAUSSMANN_MLL_AF4_FUSION_TARGETS_E_DN	17	0.555161	1.35447	0.0957447	0.696434
SMID_BREAST_CANCER_RELAPSE_IN_LUNG_DN	SMID_BREAST_CANCER_RELAPSE_IN_LUNG_DN	27	0.479061	1.35379	0.0757576	0.693412
PELLICCIOTTA_HDAC_IN_ANTIGEN_PRESENTATION_UP	PELLICCIOTTA_HDAC_IN_ANTIGEN_PRESENTATION_UP	60	0.420334	1.34821	0.0441767	0.71041
FERRANDO_T_ALL_WITH_MLL_ENL_FUSION_DN	FERRANDO_T_ALL_WITH_MLL_ENL_FUSION_DN	76	0.407491	1.34449	0.0306513	0.719548
BROWNE_HCMV_INFECTION_30MIN_UP	BROWNE_HCMV_INFECTION_30MIN_UP	41	0.438944	1.34238	0.0833333	0.721463
TBK1.DF_DN	TBK1.DF_DN	249	0.339573	1.3417	0.00927644	0.252532
TAVAZOIE_METASTASIS	TAVAZOIE_METASTASIS	80	0.395173	1.33956	0.0382979	0.727695
CHIANG_LIVER_CANCER_SUBCLASS_POLYSOMY7_DN	CHIANG_LIVER_CANCER_SUBCLASS_POLYSOMY7_DN	21	0.512889	1.33925	0.114035	0.723069
MATZUK_CENTRAL_FOR_FEMALE_FERTILITY	MATZUK_CENTRAL_FOR_FEMALE_FERTILITY	23	0.513769	1.33764	0.115625	0.723201
SESTO_RESPONSE_TO_UV_C6	SESTO_RESPONSE_TO_UV_C6	34	0.470923	1.33452	0.0927536	0.729487
ANDERSEN_CHOLANGIOCARCINOMA_CLASS2	ANDERSEN_CHOLANGIOCARCINOMA_CLASS2	137	0.369331	1.33022	0.0273224	0.741245
VANASSE_BCL2_TARGETS_DN	VANASSE_BCL2_TARGETS_DN	64	0.40903	1.32543	0.0491228	0.755568
HALLMARK_EPITHELIAL_MESENCHYMAL_TRANSITION	HALLMARK_EPITHELIAL_MESENCHYMAL_TRANSITION	157	0.347795	1.32032	0.0052356	0.497874
JEON_SMAD6_TARGETS_UP	JEON_SMAD6_TARGETS_UP	20	0.514411	1.31915	0.122857	0.777036
LABBE_TGFB1_TARGETS_UP	LABBE_TGFB1_TARGETS_UP	87	0.375331	1.31131	0.0530973	0.805655
NGUYEN_NOTCH1_TARGETS_DN	NGUYEN_NOTCH1_TARGETS_DN	82	0.391061	1.31101	0.075	0.80086
FRASOR_RESPONSE_TO_ESTRADIOL_DN	FRASOR_RESPONSE_TO_ESTRADIOL_DN	71	0.395678	1.30708	0.0843882	0.812352
KOBAYASHI_EGFR_SIGNALING_24HR_DN	KOBAYASHI_EGFR_SIGNALING_24HR_DN	227	0.344915	1.30696	0.0175439	0.806646
BERENJENO_TRANSFORMED_BY_RHOA_FOREVER_UP	BERENJENO_TRANSFORMED_BY_RHOA_FOREVER_UP	18	0.51778	1.30642	0.141643	0.802501
ZHOU_CELL_CYCLE_GENES_IN_IR_RESPONSE_24HR	ZHOU_CELL_CYCLE_GENES_IN_IR_RESPONSE_24HR	116	0.363398	1.30601	0.0364583	0.798496
IVANOVA_HEMATOPOIESIS_INTERMEDIATE_PROGENITOR	IVANOVA_HEMATOPOIESIS_INTERMEDIATE_PROGENITOR	132	0.358203	1.30514	0.0276498	0.79624
HALLMARK_MYC_TARGETS_V1	HALLMARK_MYC_TARGETS_V1	184	0.336598	1.30354	0.0136054	0.382495
HALLMARK_IL6_JAK_STAT3_SIGNALING	HALLMARK_IL6_JAK_STAT3_SIGNALING	78	0.363606	1.24375	0.113806	0.235422
REACTOME_CELL_CYCLE	REACTOME_CELL_CYCLE	350	0.302451	1.22704	0	1

## Sheet: Delta vs TKO_DOWNinDelta
Gene sets enriched in TKO HSCs compared with Delta KO HSCs	GS<br> follow link to MSigDB	SIZE	ES	NES	NOM p-val	FDR q-val
KEGG_MATURITY_ONSET_DIABETES_OF_THE_YOUNG	KEGG_MATURITY_ONSET_DIABETES_OF_THE_YOUNG	15	-0.850718	-2.08795	0	0
STOSSI_RESPONSE_TO_ESTRADIOL	STOSSI_RESPONSE_TO_ESTRADIOL	36	-0.717911	-1.87534	0	0.0866158
VALK_AML_CLUSTER_16	VALK_AML_CLUSTER_16	17	-0.802826	-1.77017	0	0.403152
NADERI_BREAST_CANCER_PROGNOSIS_DN	NADERI_BREAST_CANCER_PROGNOSIS_DN	15	-0.813222	-1.7611	0.00166667	0.314481
WONG_IFNA2_RESISTANCE_DN	WONG_IFNA2_RESISTANCE_DN	29	-0.70398	-1.73543	0.00145349	0.35913
MYLLYKANGAS_AMPLIFICATION_HOT_SPOT_23	MYLLYKANGAS_AMPLIFICATION_HOT_SPOT_23	18	-0.739425	-1.70095	0.0126183	0.489563
HALLMARK_INTERFERON_ALPHA_RESPONSE	HALLMARK_INTERFERON_ALPHA_RESPONSE	80	-0.492154	-1.69661	0.00652174	0.0303956
BMI1_DN.V1_UP	BMI1_DN.V1_UP	110	-0.468527	-1.69633	0	0.0975152
BCAT.100_UP.V1_DN	BCAT.100_UP.V1_DN	18	-0.666641	-1.67744	0.0156951	0.0649115
BCAT.100_UP.V1_UP	BCAT.100_UP.V1_UP	35	-0.563951	-1.66951	0.00669643	0.0466831
STAMBOLSKY_TARGETS_OF_MUTATED_TP53_DN	STAMBOLSKY_TARGETS_OF_MUTATED_TP53_DN	40	-0.629189	-1.65812	0.00284091	0.756192
REACTOME_A_TETRASACCHARIDE_LINKER_SEQUENCE_IS_REQUIRED_FOR_GAG_SYNTHESIS	REACTOME_A_TETRASACCHARIDE_LINKER_SEQUENCE_IS_REQUIRED_FOR_GAG_SYNTHESIS	24	-0.69054	-1.65766	0.010574	0.925756
KEGG_BASAL_CELL_CARCINOMA	KEGG_BASAL_CELL_CARCINOMA	41	-0.53719	-1.65737	0.010846	0.17193
MEISSNER_BRAIN_HCP_WITH_H3K4ME2_AND_H3K27ME3	MEISSNER_BRAIN_HCP_WITH_H3K4ME2_AND_H3K27ME3	43	-0.605408	-1.6205	0.00872093	1
PKCA_DN.V1_UP	PKCA_DN.V1_UP	109	-0.44837	-1.61789	0	0.0645579
BASSO_CD40_SIGNALING_DN	BASSO_CD40_SIGNALING_DN	58	-0.585907	-1.61442	0.00412655	1
KEGG_HEDGEHOG_SIGNALING_PATHWAY	KEGG_HEDGEHOG_SIGNALING_PATHWAY	39	-0.546902	-1.61071	0.0042735	0.179102
BERTUCCI_INVASIVE_CARCINOMA_DUCTAL_VS_LOBULAR_DN	BERTUCCI_INVASIVE_CARCINOMA_DUCTAL_VS_LOBULAR_DN	35	-0.636282	-1.60934	0.00566572	0.944249
KEGG_COMPLEMENT_AND_COAGULATION_CASCADES	KEGG_COMPLEMENT_AND_COAGULATION_CASCADES	42	-0.540483	-1.60701	0.00840336	0.141581
CHEOK_RESPONSE_TO_MERCAPTOPURINE_AND_LD_MTX_DN	CHEOK_RESPONSE_TO_MERCAPTOPURINE_AND_LD_MTX_DN	16	-0.71697	-1.60613	0.0180624	0.884102
GRADE_COLON_CANCER_DN	GRADE_COLON_CANCER_DN	29	-0.650485	-1.60117	0.00918836	0.850911
CONRAD_STEM_CELL	CONRAD_STEM_CELL	31	-0.637863	-1.60015	0.00870827	0.789161
FUKUSHIMA_TNFSF11_TARGETS	FUKUSHIMA_TNFSF11_TARGETS	15	-0.718133	-1.59423	0.00918836	0.784029
MIKKELSEN_MCV6_HCP_WITH_H3K27ME3	MIKKELSEN_MCV6_HCP_WITH_H3K27ME3	292	-0.482477	-1.58939	0	0.769831
BOQUEST_STEM_CELL_CULTURED_VS_FRESH_DN	BOQUEST_STEM_CELL_CULTURED_VS_FRESH_DN	25	-0.659145	-1.58871	0.014881	0.72465
BMI1_DN_MEL18_DN.V1_UP	BMI1_DN_MEL18_DN.V1_UP	109	-0.439537	-1.58749	0.00211864	0.0748938
HOSHIDA_LIVER_CANCER_LATE_RECURRENCE_DN	HOSHIDA_LIVER_CANCER_LATE_RECURRENCE_DN	59	-0.570924	-1.58711	0.00660502	0.692142
NIKOLSKY_BREAST_CANCER_12Q24_AMPLICON	NIKOLSKY_BREAST_CANCER_12Q24_AMPLICON	15	-0.707819	-1.58436	0.0272436	0.673049
LE_NEURONAL_DIFFERENTIATION_UP	LE_NEURONAL_DIFFERENTIATION_UP	15	-0.730034	-1.58166	0.0114007	0.655348
TERAMOTO_OPN_TARGETS_CLUSTER_6	TERAMOTO_OPN_TARGETS_CLUSTER_6	24	-0.661882	-1.58153	0.0123839	0.621722
FINETTI_BREAST_CANCERS_KINOME_BLUE	FINETTI_BREAST_CANCERS_KINOME_BLUE	17	-0.70189	-1.5757	0.0211039	0.629657
REACTOME_INTERFERON_ALPHA_BETA_SIGNALING	REACTOME_INTERFERON_ALPHA_BETA_SIGNALING	41	-0.609526	-1.57264	0.00578035	1
E2F3_UP.V1_DN	E2F3_UP.V1_DN	89	-0.449341	-1.57085	0.00223714	0.075753
KORKOLA_CORRELATED_WITH_POU5F1	KORKOLA_CORRELATED_WITH_POU5F1	23	-0.667254	-1.56962	0.0141287	0.643761
MEISSNER_NPC_HCP_WITH_H3K4ME2_AND_H3K27ME3	MEISSNER_NPC_HCP_WITH_H3K4ME2_AND_H3K27ME3	235	-0.485683	-1.56901	0	0.618854
BHAT_ESR1_TARGETS_VIA_AKT1_UP	BHAT_ESR1_TARGETS_VIA_AKT1_UP	247	-0.479986	-1.56679	0	0.607104
GERHOLD_ADIPOGENESIS_UP	GERHOLD_ADIPOGENESIS_UP	43	-0.593706	-1.56642	0.0184659	0.584281
CTIP_DN.V1_DN	CTIP_DN.V1_DN	85	-0.451051	-1.55539	0.012605	0.0774452
ANDERSEN_CHOLANGIOCARCINOMA_CLASS1	ANDERSEN_CHOLANGIOCARCINOMA_CLASS1	39	-0.597609	-1.55211	0.0134731	0.649306
SCHMIDT_POR_TARGETS_IN_LIMB_BUD_UP	SCHMIDT_POR_TARGETS_IN_LIMB_BUD_UP	24	-0.651812	-1.5514	0.0298954	0.628743
JOHANSSON_BRAIN_CANCER_EARLY_VS_LATE_DN	JOHANSSON_BRAIN_CANCER_EARLY_VS_LATE_DN	39	-0.600375	-1.54997	0.014245	0.614473
REACTOME_CLASS_B_2_SECRETIN_FAMILY_RECEPTORS	REACTOME_CLASS_B_2_SECRETIN_FAMILY_RECEPTORS	67	-0.531854	-1.54434	0.0149051	1
NAKAMURA_CANCER_MICROENVIRONMENT_UP	NAKAMURA_CANCER_MICROENVIRONMENT_UP	15	-0.711041	-1.54346	0.0226904	0.634015
SU_PLACENTA	SU_PLACENTA	20	-0.670509	-1.54275	0.0254777	0.616924
HU_ANGIOGENESIS_UP	HU_ANGIOGENESIS_UP	17	-0.674841	-1.54059	0.0286624	0.609806
MIKKELSEN_NPC_HCP_WITH_H3K4ME3_AND_H3K27ME3	MIKKELSEN_NPC_HCP_WITH_H3K4ME3_AND_H3K27ME3	162	-0.488757	-1.53763	0.0035545	0.609137
SPIRA_SMOKERS_LUNG_CANCER_UP	SPIRA_SMOKERS_LUNG_CANCER_UP	31	-0.605502	-1.53319	0.0248902	0.616448
HALLMARK_MYOGENESIS	HALLMARK_MYOGENESIS	154	-0.409179	-1.52577	0	0.0817019
BECKER_TAMOXIFEN_RESISTANCE_UP	BECKER_TAMOXIFEN_RESISTANCE_UP	41	-0.581505	-1.52192	0.0156028	0.669955
BIOCARTA_WNT_PATHWAY	BIOCARTA_WNT_PATHWAY	23	-0.646058	-1.52176	0.0406886	1
LEIN_ASTROCYTE_MARKERS	LEIN_ASTROCYTE_MARKERS	37	-0.587022	-1.5181	0.0251479	0.675744
SCHAEFFER_PROSTATE_DEVELOPMENT_48HR_DN	SCHAEFFER_PROSTATE_DEVELOPMENT_48HR_DN	343	-0.455361	-1.5144	0	0.679776
MIKKELSEN_MEF_ICP_WITH_H3K27ME3	MIKKELSEN_MEF_ICP_WITH_H3K27ME3	138	-0.487821	-1.51421	0.00847458	0.661761
ELVIDGE_HIF1A_AND_HIF2A_TARGETS_UP	ELVIDGE_HIF1A_AND_HIF2A_TARGETS_UP	37	-0.576265	-1.51085	0.0305677	0.66503
WENG_POR_TARGETS_LIVER_DN	WENG_POR_TARGETS_LIVER_DN	16	-0.696084	-1.50917	0.0283465	0.658438
BERENJENO_ROCK_SIGNALING_NOT_VIA_RHOA_UP	BERENJENO_ROCK_SIGNALING_NOT_VIA_RHOA_UP	21	-0.645787	-1.50144	0.0381679	0.692727
MIKKELSEN_NPC_LCP_WITH_H3K4ME3	MIKKELSEN_NPC_LCP_WITH_H3K4ME3	43	-0.560974	-1.5003	0.0294944	0.682412
SAMOLS_TARGETS_OF_KHSV_MIRNAS_DN	SAMOLS_TARGETS_OF_KHSV_MIRNAS_DN	51	-0.551799	-1.49777	0.0154712	0.682119
VALK_AML_WITH_11Q23_REARRANGED	VALK_AML_WITH_11Q23_REARRANGED	16	-0.670617	-1.49021	0.0504732	0.71643
REACTOME_ACTIVATED_NOTCH1_TRANSMITS_SIGNAL_TO_THE_NUCLEUS	REACTOME_ACTIVATED_NOTCH1_TRANSMITS_SIGNAL_TO_THE_NUCLEUS	25	-0.621822	-1.4894	0.028436	1
TANAKA_METHYLATED_IN_ESOPHAGEAL_CARCINOMA	TANAKA_METHYLATED_IN_ESOPHAGEAL_CARCINOMA	69	-0.524798	-1.48845	0.016	0.710809
ZHAN_MULTIPLE_MYELOMA_CD2_UP	ZHAN_MULTIPLE_MYELOMA_CD2_UP	39	-0.574014	-1.47907	0.0318665	0.756753
LEE_AGING_CEREBELLUM_DN	LEE_AGING_CEREBELLUM_DN	71	-0.511424	-1.47369	0.0173333	0.776008
BHAT_ESR1_TARGETS_NOT_VIA_AKT1_UP	BHAT_ESR1_TARGETS_NOT_VIA_AKT1_UP	190	-0.466051	-1.47006	0.00352526	0.785338
STEIN_ESTROGEN_RESPONSE_NOT_VIA_ESRRA	STEIN_ESTROGEN_RESPONSE_NOT_VIA_ESRRA	16	-0.65943	-1.46927	0.045977	0.774091
FARMER_BREAST_CANCER_CLUSTER_4	FARMER_BREAST_CANCER_CLUSTER_4	18	-0.641563	-1.4689	0.0544	0.760235
HOFMANN_MYELODYSPLASTIC_SYNDROM_LOW_RISK_DN	HOFMANN_MYELODYSPLASTIC_SYNDROM_LOW_RISK_DN	23	-0.621781	-1.46834	0.0519084	0.748674
KANG_GLIS3_TARGETS	KANG_GLIS3_TARGETS	26	-0.606543	-1.46567	0.0353303	0.751575
WONG_ENDMETRIUM_CANCER_UP	WONG_ENDMETRIUM_CANCER_UP	16	-0.658036	-1.46338	0.0511628	0.751859
KEGG_CELL_ADHESION_MOLECULES_CAMS	KEGG_CELL_ADHESION_MOLECULES_CAMS	91	-0.420516	-1.46108	0.0169133	0.39992
CAHOY_ASTROGLIAL	CAHOY_ASTROGLIAL	72	-0.432352	-1.4592	0.0211864	0.180916
MEL18_DN.V1_UP	MEL18_DN.V1_UP	113	-0.40027	-1.45653	0.00854701	0.164498
BOWIE_RESPONSE_TO_EXTRACELLULAR_MATRIX	BOWIE_RESPONSE_TO_EXTRACELLULAR_MATRIX	15	-0.666618	-1.45328	0.0678233	0.806985
HALLMARK_INTERFERON_GAMMA_RESPONSE	HALLMARK_INTERFERON_GAMMA_RESPONSE	173	-0.37488	-1.45236	0.00223714	0.104404
WNT_UP.V1_DN	WNT_UP.V1_DN	125	-0.3957	-1.44754	0.0105932	0.161022
MIKKELSEN_MCV6_ICP_WITH_H3K27ME3	MIKKELSEN_MCV6_ICP_WITH_H3K27ME3	52	-0.529402	-1.44595	0.0389972	0.842255
HATADA_METHYLATED_IN_LUNG_CANCER_UP	HATADA_METHYLATED_IN_LUNG_CANCER_UP	287	-0.43983	-1.44064	0.00442478	0.865059
MIKKELSEN_MEF_HCP_WITH_H3K27ME3	MIKKELSEN_MEF_HCP_WITH_H3K27ME3	374	-0.430688	-1.43912	0	0.860521
REACTOME_CELL_CELL_JUNCTION_ORGANIZATION	REACTOME_CELL_CELL_JUNCTION_ORGANIZATION	36	-0.552464	-1.43787	0.0444444	1
REACTOME_NUCLEAR_RECEPTOR_TRANSCRIPTION_PATHWAY	REACTOME_NUCLEAR_RECEPTOR_TRANSCRIPTION_PATHWAY	42	-0.544957	-1.43578	0.0444126	1
RIZ_ERYTHROID_DIFFERENTIATION_HBZ	RIZ_ERYTHROID_DIFFERENTIATION_HBZ	33	-0.566963	-1.43564	0.0543319	0.8706
REACTOME_O_LINKED_GLYCOSYLATION_OF_MUCINS	REACTOME_O_LINKED_GLYCOSYLATION_OF_MUCINS	36	-0.55746	-1.43463	0.039039	1
ACEVEDO_FGFR1_TARGETS_IN_PROSTATE_CANCER_MODEL_DN	ACEVEDO_FGFR1_TARGETS_IN_PROSTATE_CANCER_MODEL_DN	243	-0.440098	-1.43456	0.00446927	0.8634
BORCZUK_MALIGNANT_MESOTHELIOMA_DN	BORCZUK_MALIGNANT_MESOTHELIOMA_DN	77	-0.49798	-1.43426	0.0301837	0.851003
BENPORATH_PRC2_TARGETS	BENPORATH_PRC2_TARGETS	404	-0.428239	-1.43307	0	0.845823
KEGG_ASTHMA	KEGG_ASTHMA	15	-0.580186	-1.42883	0.0785563	0.421725
MIKKELSEN_MEF_LCP_WITH_H3K27ME3	MIKKELSEN_MEF_LCP_WITH_H3K27ME3	42	-0.541839	-1.42865	0.0337243	0.863105
MIKKELSEN_ES_ICP_WITH_H3K4ME3_AND_H3K27ME3	MIKKELSEN_ES_ICP_WITH_H3K4ME3_AND_H3K27ME3	97	-0.473212	-1.42283	0.0171053	0.823974
PEREZ_TP53_AND_TP63_TARGETS	PEREZ_TP53_AND_TP63_TARGETS	158	-0.451264	-1.42216	0.014742	0.816435
REACTOME_CELL_JUNCTION_ORGANIZATION	REACTOME_CELL_JUNCTION_ORGANIZATION	56	-0.513026	-1.42196	0.0384615	1
HOFMANN_MYELODYSPLASTIC_SYNDROM_RISK_UP	HOFMANN_MYELODYSPLASTIC_SYNDROM_RISK_UP	20	-0.616388	-1.41852	0.0604651	0.805692
BOYAULT_LIVER_CANCER_SUBCLASS_G123_DN	BOYAULT_LIVER_CANCER_SUBCLASS_G123_DN	46	-0.535684	-1.41805	0.0426136	0.797443
TANG_SENESCENCE_TP53_TARGETS_UP	TANG_SENESCENCE_TP53_TARGETS_UP	28	-0.567938	-1.41641	0.0758929	0.796641
WIEDERSCHAIN_TARGETS_OF_BMI1_AND_PCGF2	WIEDERSCHAIN_TARGETS_OF_BMI1_AND_PCGF2	50	-0.528045	-1.41164	0.0470263	0.774757
CADWELL_ATG16L1_TARGETS_UP	CADWELL_ATG16L1_TARGETS_UP	68	-0.493547	-1.4103	0.0249671	0.773729
RASHI_RESPONSE_TO_IONIZING_RADIATION_1	RASHI_RESPONSE_TO_IONIZING_RADIATION_1	38	-0.535904	-1.40968	0.0567867	0.767749
MEISSNER_BRAIN_HCP_WITH_H3K27ME3	MEISSNER_BRAIN_HCP_WITH_H3K27ME3	169	-0.445073	-1.40441	0.0143198	0.791517
KRAS.LUNG_UP.V1_UP	KRAS.LUNG_UP.V1_UP	78	-0.413504	-1.4038	0.0274841	0.229395
KEGG_TIGHT_JUNCTION	KEGG_TIGHT_JUNCTION	101	-0.389604	-1.3985	0.013544	0.449739
CRX_DN.V1_UP	CRX_DN.V1_UP	106	-0.3911	-1.39784	0.0207469	0.223968
MEISSNER_NPC_HCP_WITH_H3K4ME2	MEISSNER_NPC_HCP_WITH_H3K4ME2	404	-0.415568	-1.38609	0.00211416	0.796513
SABATES_COLORECTAL_ADENOMA_DN	SABATES_COLORECTAL_ADENOMA_DN	190	-0.434604	-1.38582	0.00917431	0.789535
JNK_DN.V1_DN	JNK_DN.V1_DN	130	-0.369936	-1.38478	0.0164609	0.237242
IL15_UP.V1_DN	IL15_UP.V1_DN	115	-0.380034	-1.37609	0.0314607	0.236758
FIGUEROA_AML_METHYLATION_CLUSTER_4_UP	FIGUEROA_AML_METHYLATION_CLUSTER_4_UP	84	-0.472112	-1.36116	0.0485934	0.817694
PEREZ_TP63_TARGETS	PEREZ_TP63_TARGETS	273	-0.413173	-1.35686	0.00893855	0.836793
YAUCH_HEDGEHOG_SIGNALING_PARACRINE_UP	YAUCH_HEDGEHOG_SIGNALING_PARACRINE_UP	115	-0.444336	-1.35264	0.0320988	0.819211
SANSOM_APC_TARGETS_DN	SANSOM_APC_TARGETS_DN	311	-0.410601	-1.35217	0.00867679	0.815064
BROWNE_HCMV_INFECTION_24HR_UP	BROWNE_HCMV_INFECTION_24HR_UP	126	-0.440125	-1.35043	0.0389937	0.818816
LEF1_UP.V1_UP	LEF1_UP.V1_UP	134	-0.365521	-1.34777	0.0300926	0.28972
ESC_J1_UP_EARLY.V1_DN	ESC_J1_UP_EARLY.V1_DN	141	-0.361445	-1.34729	0.0305499	0.272984
HALLMARK_COAGULATION	HALLMARK_COAGULATION	107	-0.37203	-1.34474	0.0444444	0.199398
STK33_SKM_DN	STK33_SKM_DN	193	-0.344272	-1.34419	0.0222222	0.263575
KRAS.LUNG.BREAST_UP.V1_DN	KRAS.LUNG.BREAST_UP.V1_DN	83	-0.388449	-1.34206	0.057971	0.254568
KRAS.600_UP.V1_DN	KRAS.600_UP.V1_DN	164	-0.350361	-1.34121	0.027027	0.2425
REACTOME_GPCR_LIGAND_BINDING	REACTOME_GPCR_LIGAND_BINDING	255	-0.40709	-1.33935	0.011274	1
CRX_NRL_DN.V1_UP	CRX_NRL_DN.V1_UP	109	-0.367773	-1.32813	0.0496894	0.256883
HALLMARK_MYOGENESIS	HALLMARK_MYOGENESIS	160	-0.40915	-1.32464	0.037037	1
IL2_UP.V1_DN	IL2_UP.V1_DN	125	-0.35574	-1.31898	0.0322581	0.264861
E2F3_UP.V1_UP	E2F3_UP.V1_UP	143	-0.353328	-1.31226	0.0451467	0.267685

## Sheet: Delta vs WT_UPinDelta
Gene sets enriched in Delta HSCs compared with WT HSCs	GS<br> follow link to MSigDB	SIZE	ES	NES	NOM p-val	FDR q-val
REACTOME_MRNA_SPLICING	REACTOME_MRNA_SPLICING	100	0.554477	1.95812	0	0.0279896
KEGG_SPLICEOSOME	KEGG_SPLICEOSOME	114	0.505009	1.82209	0	0.0482526
KEGG_VASOPRESSIN_REGULATED_WATER_REABSORPTION	KEGG_VASOPRESSIN_REGULATED_WATER_REABSORPTION	40	0.601077	1.81694	0	0.0277951
BIOCARTA_ECM_PATHWAY	BIOCARTA_ECM_PATHWAY	23	0.676906	1.8122	0	0.159115
REACTOME_PROCESSING_OF_CAPPED_INTRON_CONTAINING_PRE_MRNA	REACTOME_PROCESSING_OF_CAPPED_INTRON_CONTAINING_PRE_MRNA	127	0.485941	1.78058	0	0.218996
REACTOME_EFFECTS_OF_PIP2_HYDROLYSIS	REACTOME_EFFECTS_OF_PIP2_HYDROLYSIS	21	0.654722	1.75376	0.00186567	0.199854
BIOCARTA_EDG1_PATHWAY	BIOCARTA_EDG1_PATHWAY	26	0.630451	1.73839	0.003861	0.206733
BIOCARTA_MET_PATHWAY	BIOCARTA_MET_PATHWAY	37	0.570294	1.70046	0.00588235	0.216802
GLI1_UP.V1_DN	GLI1_UP.V1_DN	23	0.627001	1.69924	0.00387597	0.0444307
REACTOME_SIGNALING_BY_HIPPO	REACTOME_SIGNALING_BY_HIPPO	18	0.674387	1.69905	0.00551471	0.286086
REACTOME_MRNA_PROCESSING	REACTOME_MRNA_PROCESSING	146	0.450676	1.6821	0	0.278302
BIOCARTA_SPPA_PATHWAY	BIOCARTA_SPPA_PATHWAY	22	0.63087	1.67375	0.0110092	0.213379
BIOCARTA_MPR_PATHWAY	BIOCARTA_MPR_PATHWAY	33	0.55916	1.65423	0.0107914	0.206891
BIOCARTA_ACTINY_PATHWAY	BIOCARTA_ACTINY_PATHWAY	18	0.648567	1.64124	0.0168856	0.196832
REACTOME_TRANS_GOLGI_NETWORK_VESICLE_BUDDING	REACTOME_TRANS_GOLGI_NETWORK_VESICLE_BUDDING	53	0.504197	1.60988	0.003861	0.499066
REACTOME_ACTIVATION_OF_THE_MRNA_UPON_BINDING_OF_THE_CAP_BINDING_COMPLEX_AND_EIFS_AND_SUBSEQUENT_BINDING_TO_43S	REACTOME_ACTIVATION_OF_THE_MRNA_UPON_BINDING_OF_THE_CAP_BINDING_COMPLEX_AND_EIFS_AND_SUBSEQUENT_BINDING_TO_43S	51	0.503374	1.60592	0.00555556	0.445246
REACTOME_RECYCLING_PATHWAY_OF_L1	REACTOME_RECYCLING_PATHWAY_OF_L1	25	0.57921	1.60011	0.0300188	0.415374
REACTOME_TRANSCRIPTION	REACTOME_TRANSCRIPTION	150	0.419352	1.58021	0.00188679	0.445
BIOCARTA_RACCYCD_PATHWAY	BIOCARTA_RACCYCD_PATHWAY	26	0.56124	1.57743	0.0244821	0.300614
REACTOME_MRNA_3_END_PROCESSING	REACTOME_MRNA_3_END_PROCESSING	31	0.546118	1.57448	0.0207156	0.418792
REACTOME_GOLGI_ASSOCIATED_VESICLE_BIOGENESIS	REACTOME_GOLGI_ASSOCIATED_VESICLE_BIOGENESIS	46	0.510169	1.56666	0.00934579	0.410968
BIOCARTA_TPO_PATHWAY	BIOCARTA_TPO_PATHWAY	23	0.574338	1.56549	0.0197842	0.292442
REACTOME_RNA_POL_III_TRANSCRIPTION_TERMINATION	REACTOME_RNA_POL_III_TRANSCRIPTION_TERMINATION	19	0.595853	1.55808	0.034749	0.409755
REACTOME_RNA_POL_II_TRANSCRIPTION	REACTOME_RNA_POL_II_TRANSCRIPTION	88	0.444658	1.55079	0.00376648	0.407617
REACTOME_MRNA_SPLICING_MINOR_PATHWAY	REACTOME_MRNA_SPLICING_MINOR_PATHWAY	39	0.512227	1.54713	0.019678	0.390154
BIOCARTA_PDGF_PATHWAY	BIOCARTA_PDGF_PATHWAY	31	0.536711	1.53704	0.0224719	0.330998
KEGG_BASAL_TRANSCRIPTION_FACTORS	KEGG_BASAL_TRANSCRIPTION_FACTORS	31	0.532154	1.52836	0.0378072	0.577884
KEGG_AMINOACYL_TRNA_BIOSYNTHESIS	KEGG_AMINOACYL_TRNA_BIOSYNTHESIS	40	0.503722	1.52684	0.0156556	0.439827
BIOCARTA_CCR3_PATHWAY	BIOCARTA_CCR3_PATHWAY	20	0.584951	1.51667	0.03125	0.34986
REACTOME_MITOTIC_PROMETAPHASE	REACTOME_MITOTIC_PROMETAPHASE	78	0.440193	1.51628	0.014733	0.479118
BIOCARTA_MTOR_PATHWAY	BIOCARTA_MTOR_PATHWAY	22	0.570452	1.50057	0.0495413	0.361914
REACTOME_AMINO_ACID_TRANSPORT_ACROSS_THE_PLASMA_MEMBRANE	REACTOME_AMINO_ACID_TRANSPORT_ACROSS_THE_PLASMA_MEMBRANE	27	0.545665	1.50021	0.0244821	0.513441
REACTOME_NGF_SIGNALLING_VIA_TRKA_FROM_THE_PLASMA_MEMBRANE	REACTOME_NGF_SIGNALLING_VIA_TRKA_FROM_THE_PLASMA_MEMBRANE	122	0.406594	1.49338	0.00714286	0.508586
REACTOME_CLEAVAGE_OF_GROWING_TRANSCRIPT_IN_THE_TERMINATION_REGION_	REACTOME_CLEAVAGE_OF_GROWING_TRANSCRIPT_IN_THE_TERMINATION_REGION_	40	0.487012	1.49283	0.0281426	0.48263
BIOCARTA_TNFR2_PATHWAY	BIOCARTA_TNFR2_PATHWAY	18	0.591521	1.49281	0.0506823	0.351324
BIOCARTA_G1_PATHWAY	BIOCARTA_G1_PATHWAY	25	0.551774	1.49249	0.0451866	0.324869
REACTOME_GROWTH_HORMONE_RECEPTOR_SIGNALING	REACTOME_GROWTH_HORMONE_RECEPTOR_SIGNALING	20	0.584268	1.49134	0.0361217	0.462872
BIOCARTA_RHO_PATHWAY	BIOCARTA_RHO_PATHWAY	31	0.506274	1.48374	0.0319549	0.320079
BIOCARTA_RAS_PATHWAY	BIOCARTA_RAS_PATHWAY	23	0.540557	1.48338	0.0374016	0.299817
TBK1.DF_DN	TBK1.DF_DN	254	0.36586	1.45355	0	0.459922
KEGG_COLORECTAL_CANCER	KEGG_COLORECTAL_CANCER	60	0.448145	1.44695	0.0277778	0.695353
KEGG_SELENOAMINO_ACID_METABOLISM	KEGG_SELENOAMINO_ACID_METABOLISM	21	0.546502	1.4415	0.0572519	0.603362
EIF4E_DN	EIF4E_DN	87	0.406477	1.42135	0.0301887	0.440392
KEGG_PROTEASOME	KEGG_PROTEASOME	41	0.448833	1.37442	0.0478821	0.839595
PRC2_SUZ12_UP.V1_UP	PRC2_SUZ12_UP.V1_UP	126	0.369181	1.35787	0.0302491	0.605859
PIGF_UP.V1_UP	PIGF_UP.V1_UP	170	0.352477	1.35322	0.0160428	0.506023
CAHOY_OLIGODENDROCUTIC	CAHOY_OLIGODENDROCUTIC	79	0.375239	1.29662	0.0571956	0.709658
ERB2_UP.V1_DN	ERB2_UP.V1_DN	163	0.341165	1.29472	0.037037	0.616861

## Sheet: Delta vs WT_DOWNinDelta
Table S1. GSEA results
Gene sets enriched in WT HSCs compared with Delta HSCs	GS<br> follow link to MSigDB	SIZE	ES	NES	NOM p-val	FDR q-val
P53_DN.V2_UP	P53_DN.V2_UP	100	-0.607239	-2.18422	0	0
IL2_UP.V1_DN	IL2_UP.V1_DN	129	-0.489796	-1.79894	0	0.00759349
REACTOME_POTASSIUM_CHANNELS	REACTOME_POTASSIUM_CHANNELS	68	-0.517924	-1.74035	0.00224719	0.714024
REACTOME_PEPTIDE_LIGAND_BINDING_RECEPTORS	REACTOME_PEPTIDE_LIGAND_BINDING_RECEPTORS	103	-0.481595	-1.73287	0	0.377878
KEGG_CELL_ADHESION_MOLECULES_CAMS	KEGG_CELL_ADHESION_MOLECULES_CAMS	95	-0.491972	-1.73256	0.00210084	0.248751
KEGG_ASTHMA	KEGG_ASTHMA	17	-0.690294	-1.72754	0.00638298	0.132285
REACTOME_GPCR_LIGAND_BINDING	REACTOME_GPCR_LIGAND_BINDING	241	-0.427065	-1.71232	0	0.311216
KEGG_ALLOGRAFT_REJECTION	KEGG_ALLOGRAFT_REJECTION	23	-0.620461	-1.69077	0.0139211	0.124458
PKCA_DN.V1_UP	PKCA_DN.V1_UP	118	-0.458479	-1.677	0	0.051958
REACTOME_A_TETRASACCHARIDE_LINKER_SEQUENCE_IS_REQUIRED_FOR_GAG_SYNTHESIS	REACTOME_A_TETRASACCHARIDE_LINKER_SEQUENCE_IS_REQUIRED_FOR_GAG_SYNTHESIS	23	-0.618244	-1.66852	0.00921659	0.34911
REACTOME_INTERACTION_BETWEEN_L1_AND_ANKYRINS	REACTOME_INTERACTION_BETWEEN_L1_AND_ANKYRINS	18	-0.65109	-1.66841	0.0132159	0.279573
KRAS.BREAST_UP.V1_UP	KRAS.BREAST_UP.V1_UP	75	-0.48863	-1.66319	0.00210084	0.0461326
REACTOME_VOLTAGE_GATED_POTASSIUM_CHANNELS	REACTOME_VOLTAGE_GATED_POTASSIUM_CHANNELS	29	-0.583609	-1.65818	0.0138889	0.254824
KEGG_INTESTINAL_IMMUNE_NETWORK_FOR_IGA_PRODUCTION	KEGG_INTESTINAL_IMMUNE_NETWORK_FOR_IGA_PRODUCTION	38	-0.536311	-1.63695	0.0123203	0.158505
REACTOME_CLASS_A1_RHODOPSIN_LIKE_RECEPTORS	REACTOME_CLASS_A1_RHODOPSIN_LIKE_RECEPTORS	173	-0.426355	-1.6344	0	0.269083
BMI1_DN_MEL18_DN.V1_UP	BMI1_DN_MEL18_DN.V1_UP	114	-0.438627	-1.6179	0.00470588	0.057717
KEGG_AUTOIMMUNE_THYROID_DISEASE	KEGG_AUTOIMMUNE_THYROID_DISEASE	26	-0.578917	-1.60923	0.0169492	0.163581
KEGG_PORPHYRIN_AND_CHLOROPHYLL_METABOLISM	KEGG_PORPHYRIN_AND_CHLOROPHYLL_METABOLISM	25	-0.580064	-1.60438	0.0176211	0.141856
REACTOME_G_ALPHA_I_SIGNALLING_EVENTS	REACTOME_G_ALPHA_I_SIGNALLING_EVENTS	130	-0.430506	-1.59101	0.00234742	0.33314
ATM_DN.V1_DN	ATM_DN.V1_DN	98	-0.443891	-1.58991	0.00426439	0.0649342
CAHOY_ASTROGLIAL	CAHOY_ASTROGLIAL	82	-0.448695	-1.57747	0.00431035	0.0623575
IL21_UP.V1_DN	IL21_UP.V1_DN	100	-0.443916	-1.57524	0.00655022	0.0562321
KRAS.LUNG.BREAST_UP.V1_UP	KRAS.LUNG.BREAST_UP.V1_UP	81	-0.446619	-1.57157	0.0110619	0.0516587
REACTOME_ACTIVATED_TAK1_MEDIATES_P38_MAPK_ACTIVATION	REACTOME_ACTIVATED_TAK1_MEDIATES_P38_MAPK_ACTIVATION	17	-0.617468	-1.5672	0.0390456	0.359566
IL15_UP.V1_DN	IL15_UP.V1_DN	125	-0.415377	-1.55785	0	0.0547211
KEGG_CYTOKINE_CYTOKINE_RECEPTOR_INTERACTION	KEGG_CYTOKINE_CYTOKINE_RECEPTOR_INTERACTION	179	-0.393514	-1.53754	0.00217865	0.217224
E2F3_UP.V1_DN	E2F3_UP.V1_DN	94	-0.43454	-1.53489	0.010352	0.0659388
KEGG_TYPE_I_DIABETES_MELLITUS	KEGG_TYPE_I_DIABETES_MELLITUS	27	-0.558677	-1.53323	0.0368098	0.19477
REACTOME_CLASS_B_2_SECRETIN_FAMILY_RECEPTORS	REACTOME_CLASS_B_2_SECRETIN_FAMILY_RECEPTORS	61	-0.459274	-1.52653	0.0169492	0.431381
REACTOME_CYTOCHROME_P450_ARRANGED_BY_SUBSTRATE_TYPE	REACTOME_CYTOCHROME_P450_ARRANGED_BY_SUBSTRATE_TYPE	27	-0.543414	-1.49591	0.045045	0.487437
REACTOME_EXTRACELLULAR_MATRIX_ORGANIZATION	REACTOME_EXTRACELLULAR_MATRIX_ORGANIZATION	64	-0.44699	-1.49322	0.0137931	0.455841
KEGG_DRUG_METABOLISM_OTHER_ENZYMES	KEGG_DRUG_METABOLISM_OTHER_ENZYMES	27	-0.531993	-1.49033	0.032967	0.242526
ALK_DN.V1_UP	ALK_DN.V1_UP	103	-0.404499	-1.46844	0.00852879	0.117174
KEGG_GLYOXYLATE_AND_DICARBOXYLATE_METABOLISM	KEGG_GLYOXYLATE_AND_DICARBOXYLATE_METABOLISM	15	-0.593531	-1.45687	0.062635	0.276245
ALK_DN.V1_DN	ALK_DN.V1_DN	97	-0.411189	-1.45359	0.0177778	0.126089
NFE2L2.V2	NFE2L2.V2	312	-0.348324	-1.44151	0.00242718	0.129345
KRAS.600_UP.V1_UP	KRAS.600_UP.V1_UP	170	-0.371144	-1.43718	0.00845666	0.126739
KEGG_COMPLEMENT_AND_COAGULATION_CASCADES	KEGG_COMPLEMENT_AND_COAGULATION_CASCADES	46	-0.459719	-1.4274	0.0366379	0.305112
CTIP_DN.V1_UP	CTIP_DN.V1_UP	85	-0.401762	-1.42389	0.0363636	0.135089
KEGG_GRAFT_VERSUS_HOST_DISEASE	KEGG_GRAFT_VERSUS_HOST_DISEASE	20	-0.536813	-1.41998	0.0786749	0.292623
KEGG_NOD_LIKE_RECEPTOR_SIGNALING_PATHWAY	KEGG_NOD_LIKE_RECEPTOR_SIGNALING_PATHWAY	51	-0.438771	-1.41804	0.0485651	0.274312
ESC_V6.5_UP_EARLY.V1_DN	ESC_V6.5_UP_EARLY.V1_DN	133	-0.381124	-1.4146	0.00851064	0.139212
MYC_UP.V1_DN	MYC_UP.V1_DN	123	-0.37835	-1.41165	0.0216867	0.135433
SNF5_DN.V1_DN	SNF5_DN.V1_DN	123	-0.37293	-1.38364	0.0198238	0.166876
LEF1_UP.V1_UP	LEF1_UP.V1_UP	145	-0.357088	-1.37813	0.0194805	0.166469
KRAS.LUNG_UP.V1_UP	KRAS.LUNG_UP.V1_UP	80	-0.399113	-1.36237	0.0515464	0.181571
AKT_UP.V1_UP	AKT_UP.V1_UP	126	-0.361401	-1.35269	0.0314607	0.188664
KRAS.DF.V1_DN	KRAS.DF.V1_DN	137	-0.354324	-1.33402	0.0355556	0.216046
