# Supplementary material for: PI3-kinase deletion promotes myelodysplasia by dysregulating autophagy in hematopoietic stem cells
Source: Sci Adv. 2023 Feb 22;9(8):eade8222. doi: 10.1126/sciadv.ade8222 (PMC9946350; doi:10.1126/sciadv.ade8222)
Supplement: Supplementary file 2 — Tables S1 to S3 [file sciadv.ade8222_tables_s1_to_s3.zip › sciadv.ade8222_table_s2.xlsx]

## Sheet: Sheet1
Table S2. MDS patient samples and controls
	Age	Sex	Diagnosis	Classification	Sample type	Cytogenetics	NGS	In Figure 1
MDS patient samples	86	F	MDS/AML	high risk	BM	del(11)(q13q23)[7]/46,idem,del(13)(q12q22),del(14)(q11.2q21),del(20)	DNMT3A, EZH2, IDH1
	79	M	MDS	low risk	BM	normal	EZH2, RUNX1, TET2, ZRSR2	X
	78	F	MDS	low risk	BM	5q-	TP53, DNMT3A	X
	58	F	MDS-EB-2	high risk	BM	normal	CEBPA, NRAS, RUNX1, SRSF2, STAG2, TET2, SH2B3	X
	-	-	MDS	high risk	BM	not available	not available	X
	61	M	MDS	high risk	BM	Deletion 5q, +8, +22	DNMT3A, TP53	X
	61	M	MDS -RARS	low risk	BM	del (11)(q13q33)	SF3B1	X
	73	M	MDS-EB-2	high risk	PB	normal	ASXL1
	64	F	MDS	low risk	BM	normal	ASXL1, RUNX1, SRSF2
	86	F	MDS/AML	high risk	PB	monosomy 7	IDH1	X
Normal BM controlls, mononucleated cells	34	F	No diagnosis	Normal	BM
	39	M	No diagnosis	Normal	BM
	43	M	No diagnosis	Normal	BM
	34	F	No diagnosis	Normal	BM
	30	M	No diagnosis	Normal	BM
	31	M	No diagnosis	Normal	BM
