# Supplementary material for: PI3-kinase deletion promotes myelodysplasia by dysregulating autophagy in hematopoietic stem cells
Source: Sci Adv. 2023 Feb 22;9(8):eade8222. doi: 10.1126/sciadv.ade8222 (PMC9946350; doi:10.1126/sciadv.ade8222)
Supplement: Supplementary file 2 — Tables S1 to S3 [file sciadv.ade8222_tables_s1_to_s3.zip › sciadv.ade8222_table_s3.xlsx]

## Sheet: Mouse cells 
	Table S3. Antibodies used in the study
		Antibodies	Clone	Source	Catalog Number
		Peripheral blood flow cytometry
	Peripheral blood after TX	CD16/CD32	Clone 2.4G2	BD biosciences	553142
		Gr1 APC Cy7	RB6-8C5	BD biosciences	557661
		Mac1 PE	M1/70	BioLegend	101208
		B220 eFluor450	RA3-6B2	eBioscience	48-0452-82
		Thy1.2 APC	53-2.1	BD biosciences	553007
		CD45.1 FITC	A20	BD Biosciences	553775
		CD45.2 PerCp Cy5	104	BD Biosciences	552950
	Bone marrow flow cytometry on live cells
Bone marrow after TX	Biotinylated lineage coctail	CD3e	145-2C11	eBioscience	13003182
		CD4	GK1.5	eBioscience	13004182
		CD8a	53-6.7	eBioscience	13008182
		Gr.1	RB68C5	eBioscience	13593182
		B220	RA3-6B2	eBioscience	13045282
		CD19	MB 19-1	eBioscience	13019182
		Ter119	TER119	eBioscience	13592182
	Conjugated	Sca1 PE-Cy7	D7	BioLegend	108114
		cKit APC	2B8	BD Biosciences	553356
		CD150 BV421	Q38-480	BD Biosciences	562811
		CD48 Alx700	HM48-1	BD Biosciences	560731
		Flk2-PE-Cy5	A2F10	BioLegend	135312
		CD45.2 BV605	104	BioLegend	109841
		CD45.1 FITC	A20	BD Biosciences	553775
		IL7R PerCP Cy5.5	SB/199	BD Biosciences	560733
		Streptavidin-APC-Cy7		BD Biosciences	554063
	Conjugated, Apoptosis panel	Sca1 PE Cy7	D7	BioLegend	108114
		cKit (CD117) APC	2B8	BD Biosciences	553356
		CD150 BV421	Q38-480	BD Biosciences	562811
		CD48 Alx700	HM48-1	BioLegend	103426
		Flk2(CD135) PE	A2F10.1	BD Biosciences	553842
		CD45.2 BV605	104	BioLegend	109841
		Streptavidin-APC-Cy7		BD Biosciences	554063
		Annexin V FITC		Thermofisher	A13199
		PI		abcam	ab14083
	Bone marrow flow cytometry on fixed cells
Before fixation	Biotinylated lineage coctail	CD3e	145-2C11	eBioscience	13003182
		CD4	GK1.5	eBioscience	13004182
		CD8a	53-6.7	eBioscience	13008182
		Gr.1	RB68C5	eBioscience	13593182
		B220	RA3-6B2	eBioscience	13045282
		CD19	MB 19-1	eBioscience	13019182
		Ter119	TER-119	eBioscience	13592182
		IL7R	eBioRDR5	eBioscience	13127882
	Conjugated	Sca1 PE-Cy7	D7	eBioscience	25598182
		cKit APC	2B8	BD Biosciences	553356
		CD150 BV421	Q38-480	BD Biosciences	562811
		CD48 Alx700	HM48-1	BD Biosciences	560731
		Flk2-PE	A2F10	BioLegend	135310
		CD45.2 BV605	104	BioLegend	109841
		Streptavidin-APC-Cy7		BD Biosciences	554063
Post fixation	LC3, P62	SQSTM1 / p62 AF647	EPR4844	abcam	ab194721
		LC3 FITC	clone 4E12	emdmillipore	FCCH100171
	p-Flow	pS6 (Ser235/236) Alexa 488	D57.2.2E	Cell Signaling	4803S
		pAkt (Ser473) AF647	193H12	Cell Signaling	2337
		pERK1(T202/Y204) Alexa 488	E10	Cell Signaling	4374
		p4E-BP1 (Thr37/46) AF647	236B4	Cell Signaling	5123
	IF	LC3A/B AF488	D3U4C	Cell Signaling	13082S
		LAMP-1 AF 546	H4A3	Santa Cruz	SC-20011 AF546
		IL7R (CD127) PerCp Cy5.5	A7R34		135022

## Sheet: Human cells 
	Supplementary Table S3
		Antibodies	Clone	Source	Catalog Number
		Human Bone Marrow cells
	Live cells	Zombie NIR	RUO	BioLegend	423105
		CD16/CD32	Fc1.3216	BD biosciences	564219
		CD34 BV650	581	BD biosciences	BD 743533
		CD38 PeCy7	HIT2	eBioscience	25-0389-42
		CD45RA PE-Texas Red	MEM-56	Thermofisher	MHCD45RA17
		CD123 AF 700	6H6	R&D systems	FAB301N
		CD33 PE	WM53	Biolegend	983904
	Post fixation	SQSTM1 / p62 AF647	EPR4844	abcam	ab194721
		LC3A/B AF488	D3U4C	Cell Signaling	13082S
